# Supplementary material for: Pivotal factors associated with the immunosuppressive tumor microenvironment and melanoma metastasis
Source: Cancer Med. 2021 Jun 22;10(14):4710–20. doi: 10.1002/cam4.3963 (PMC8290234; doi:10.1002/cam4.3963)
Supplement: Supplementary file 1 — Table S1 [file CAM4-10-4710-s001.csv]

	miR	mRNA	lnc	couple
436	hsa.miR.203a.3p	PIK3AP1	LINC01857	PIK3AP1 vs LINC01857
439	hsa.miR.203a.3p	PLA2G2D	LINC01857	PLA2G2D vs LINC01857
442	hsa.miR.203a.3p	PTPRC	LINC01857	PTPRC vs LINC01857
445	hsa.miR.203a.3p	PIK3CG	LINC01857	PIK3CG vs LINC01857
451	hsa.miR.203a.3p	CR2	LINC01857	CR2 vs LINC01857
457	hsa.miR.203a.3p	TFEC	LINC01857	TFEC vs LINC01857
460	hsa.miR.203a.3p	VNN2	LINC01857	VNN2 vs LINC01857
478	hsa.miR.203a.3p	SP140	LINC01857	SP140 vs LINC01857
484	hsa.miR.203a.3p	LILRB1	LINC01857	LILRB1 vs LINC01857
487	hsa.miR.203a.3p	HK3	LINC01857	HK3 vs LINC01857
496	hsa.miR.203a.3p	CD80	LINC01857	CD80 vs LINC01857
502	hsa.miR.203a.3p	CYBB	LINC01857	CYBB vs LINC01857
505	hsa.miR.203a.3p	CD300A	LINC01857	CD300A vs LINC01857
523	hsa.miR.203a.3p	FCER2	LINC01857	FCER2 vs LINC01857
550	hsa.miR.203a.3p	SAMSN1	LINC01857	SAMSN1 vs LINC01857
553	hsa.miR.203a.3p	SLC7A7	LINC01857	SLC7A7 vs LINC01857
556	hsa.miR.203a.3p	SIGLEC7	LINC01857	SIGLEC7 vs LINC01857
559	hsa.miR.203a.3p	GPR65	LINC01857	GPR65 vs LINC01857
568	hsa.miR.203a.3p	PLAC8	LINC01857	PLAC8 vs LINC01857
571	hsa.miR.203a.3p	GPR174	LINC01857	GPR174 vs LINC01857
574	hsa.miR.203a.3p	P2RY8	LINC01857	P2RY8 vs LINC01857
577	hsa.miR.203a.3p	SCIMP	LINC01857	SCIMP vs LINC01857
583	hsa.miR.203a.3p	CXCR4	LINC01857	CXCR4 vs LINC01857
589	hsa.miR.203a.3p	JCHAIN	LINC01857	JCHAIN vs LINC01857
592	hsa.miR.203a.3p	CD180	LINC01857	CD180 vs LINC01857
595	hsa.miR.203a.3p	CD72	LINC01857	CD72 vs LINC01857
601	hsa.miR.203a.3p	CR1	LINC01857	CR1 vs LINC01857
604	hsa.miR.203a.3p	CD53	LINC01857	CD53 vs LINC01857
607	hsa.miR.203a.3p	IGHM	LINC01857	IGHM vs LINC01857
613	hsa.miR.203a.3p	DNAJC5B	LINC01857	DNAJC5B vs LINC01857
619	hsa.miR.203a.3p	TMEM156	LINC01857	TMEM156 vs LINC01857
631	hsa.miR.203a.3p	CD84	LINC01857	CD84 vs LINC01857
637	hsa.miR.203a.3p	GVINP1	LINC01857	GVINP1 vs LINC01857
643	hsa.miR.203a.3p	SIGLEC10	LINC01857	SIGLEC10 vs LINC01857
646	hsa.miR.203a.3p	BTK	LINC01857	BTK vs LINC01857
661	hsa.miR.203a.3p	CD300LF	LINC01857	CD300LF vs LINC01857
664	hsa.miR.203a.3p	CD38	LINC01857	CD38 vs LINC01857
667	hsa.miR.203a.3p	CALHM6	LINC01857	CALHM6 vs LINC01857
673	hsa.miR.203a.3p	RCSD1	LINC01857	RCSD1 vs LINC01857
679	hsa.miR.203a.3p	CXCR2P1	LINC01857	CXCR2P1 vs LINC01857
682	hsa.miR.203a.3p	TNFRSF13B	LINC01857	TNFRSF13B vs LINC01857
697	hsa.miR.203b.3p	CD38	LINC01857	CD38 vs LINC01857
701	hsa.miR.203b.3p	CD38	LINC02384	CD38 vs LINC02384
704	hsa.miR.203b.3p	CD38	LINC02446	CD38 vs LINC02446
710	hsa.miR.203b.3p	CEACAM21	LINC01857	CEACAM21 vs LINC01857
714	hsa.miR.203b.3p	CEACAM21	LINC02384	CEACAM21 vs LINC02384
717	hsa.miR.203b.3p	CEACAM21	LINC02446	CEACAM21 vs LINC02446
749	hsa.miR.203b.3p	POU2F2	LINC01857	POU2F2 vs LINC01857
753	hsa.miR.203b.3p	POU2F2	LINC02384	POU2F2 vs LINC02384
756	hsa.miR.203b.3p	POU2F2	LINC02446	POU2F2 vs LINC02446
775	hsa.miR.203b.3p	BTK	LINC01857	BTK vs LINC01857
779	hsa.miR.203b.3p	BTK	LINC02384	BTK vs LINC02384
782	hsa.miR.203b.3p	BTK	LINC02446	BTK vs LINC02446
827	hsa.miR.203b.3p	ADAM28	LINC01857	ADAM28 vs LINC01857
831	hsa.miR.203b.3p	ADAM28	LINC02384	ADAM28 vs LINC02384
834	hsa.miR.203b.3p	ADAM28	LINC02446	ADAM28 vs LINC02446
892	hsa.miR.203b.3p	APBB1IP	LINC01857	APBB1IP vs LINC01857
896	hsa.miR.203b.3p	APBB1IP	LINC02384	APBB1IP vs LINC02384
899	hsa.miR.203b.3p	APBB1IP	LINC02446	APBB1IP vs LINC02446
905	hsa.miR.203b.3p	P2RY10	LINC01857	P2RY10 vs LINC01857
909	hsa.miR.203b.3p	P2RY10	LINC02384	P2RY10 vs LINC02384
912	hsa.miR.203b.3p	P2RY10	LINC02446	P2RY10 vs LINC02446
918	hsa.miR.203b.3p	SP140	LINC01857	SP140 vs LINC01857
922	hsa.miR.203b.3p	SP140	LINC02384	SP140 vs LINC02384
925	hsa.miR.203b.3p	SP140	LINC02446	SP140 vs LINC02446
931	hsa.miR.203b.3p	PTPRC	LINC01857	PTPRC vs LINC01857
935	hsa.miR.203b.3p	PTPRC	LINC02384	PTPRC vs LINC02384
938	hsa.miR.203b.3p	PTPRC	LINC02446	PTPRC vs LINC02446
951	hsa.miR.203b.3p	FYB1	LINC02446	FYB1 vs LINC02446
983	hsa.miR.203b.3p	TLR8	LINC01857	TLR8 vs LINC01857
987	hsa.miR.203b.3p	TLR8	LINC02384	TLR8 vs LINC02384
990	hsa.miR.203b.3p	TLR8	LINC02446	TLR8 vs LINC02446
1003	hsa.miR.203b.3p	TNFSF13B	LINC02446	TNFSF13B vs LINC02446
1009	hsa.miR.203b.3p	FCER2	LINC01857	FCER2 vs LINC01857
1013	hsa.miR.203b.3p	FCER2	LINC02384	FCER2 vs LINC02384
1022	hsa.miR.203b.3p	LILRB1	LINC01857	LILRB1 vs LINC01857
1026	hsa.miR.203b.3p	LILRB1	LINC02384	LILRB1 vs LINC02384
1029	hsa.miR.203b.3p	LILRB1	LINC02446	LILRB1 vs LINC02446
1035	hsa.miR.203b.3p	LILRA1	LINC01857	LILRA1 vs LINC01857
1042	hsa.miR.203b.3p	LILRA1	LINC02446	LILRA1 vs LINC02446
1048	hsa.miR.203b.3p	PIK3CG	LINC01857	PIK3CG vs LINC01857
1052	hsa.miR.203b.3p	PIK3CG	LINC02384	PIK3CG vs LINC02384
1055	hsa.miR.203b.3p	PIK3CG	LINC02446	PIK3CG vs LINC02446
1061	hsa.miR.203b.3p	TFEC	LINC01857	TFEC vs LINC01857
1068	hsa.miR.203b.3p	TFEC	LINC02446	TFEC vs LINC02446
1104	hsa.miR.203b.3p	GIMAP2	LINC02384	GIMAP2 vs LINC02384
1107	hsa.miR.203b.3p	GIMAP2	LINC02446	GIMAP2 vs LINC02446
1113	hsa.miR.203b.3p	TNFSF8	LINC01857	TNFSF8 vs LINC01857
1117	hsa.miR.203b.3p	TNFSF8	LINC02384	TNFSF8 vs LINC02384
1120	hsa.miR.203b.3p	TNFSF8	LINC02446	TNFSF8 vs LINC02446
1126	hsa.miR.203b.3p	CRTAM	LINC01857	CRTAM vs LINC01857
1130	hsa.miR.203b.3p	CRTAM	LINC02384	CRTAM vs LINC02384
1133	hsa.miR.203b.3p	CRTAM	LINC02446	CRTAM vs LINC02446
1139	hsa.miR.203b.3p	MS4A6A	LINC01857	MS4A6A vs LINC01857
1143	hsa.miR.203b.3p	MS4A6A	LINC02384	MS4A6A vs LINC02384
1146	hsa.miR.203b.3p	MS4A6A	LINC02446	MS4A6A vs LINC02446
1152	hsa.miR.203b.3p	MS4A4A	LINC01857	MS4A4A vs LINC01857
1159	hsa.miR.203b.3p	MS4A4A	LINC02446	MS4A4A vs LINC02446
1165	hsa.miR.203b.3p	CD69	LINC01857	CD69 vs LINC01857
1169	hsa.miR.203b.3p	CD69	LINC02384	CD69 vs LINC02384
1172	hsa.miR.203b.3p	CD69	LINC02446	CD69 vs LINC02446
1178	hsa.miR.203b.3p	BIN2	LINC01857	BIN2 vs LINC01857
1182	hsa.miR.203b.3p	BIN2	LINC02384	BIN2 vs LINC02384
1185	hsa.miR.203b.3p	BIN2	LINC02446	BIN2 vs LINC02446
1191	hsa.miR.203b.3p	VNN2	LINC01857	VNN2 vs LINC01857
1195	hsa.miR.203b.3p	VNN2	LINC02384	VNN2 vs LINC02384
1198	hsa.miR.203b.3p	VNN2	LINC02446	VNN2 vs LINC02446
1234	hsa.miR.203b.3p	ST8SIA4	LINC02384	ST8SIA4 vs LINC02384
1237	hsa.miR.203b.3p	ST8SIA4	LINC02446	ST8SIA4 vs LINC02446
1256	hsa.miR.203b.3p	CD86	LINC01857	CD86 vs LINC01857
1260	hsa.miR.203b.3p	CD86	LINC02384	CD86 vs LINC02384
1263	hsa.miR.203b.3p	CD86	LINC02446	CD86 vs LINC02446
1269	hsa.miR.203b.3p	CYTIP	LINC01857	CYTIP vs LINC01857
1273	hsa.miR.203b.3p	CYTIP	LINC02384	CYTIP vs LINC02384
1276	hsa.miR.203b.3p	CYTIP	LINC02446	CYTIP vs LINC02446
1295	hsa.miR.203b.3p	PLEK	LINC01857	PLEK vs LINC01857
1299	hsa.miR.203b.3p	PLEK	LINC02384	PLEK vs LINC02384
1302	hsa.miR.203b.3p	PLEK	LINC02446	PLEK vs LINC02446
1308	hsa.miR.203b.3p	PLA2G2D	LINC01857	PLA2G2D vs LINC01857
1312	hsa.miR.203b.3p	PLA2G2D	LINC02384	PLA2G2D vs LINC02384
1315	hsa.miR.203b.3p	PLA2G2D	LINC02446	PLA2G2D vs LINC02446
1321	hsa.miR.203b.3p	CR2	LINC01857	CR2 vs LINC01857
1325	hsa.miR.203b.3p	CR2	LINC02384	CR2 vs LINC02384
1334	hsa.miR.203b.3p	LRMP	LINC01857	LRMP vs LINC01857
1338	hsa.miR.203b.3p	LRMP	LINC02384	LRMP vs LINC02384
1341	hsa.miR.203b.3p	LRMP	LINC02446	LRMP vs LINC02446
1360	hsa.miR.203b.3p	CD84	LINC01857	CD84 vs LINC01857
1367	hsa.miR.203b.3p	CD84	LINC02446	CD84 vs LINC02446
1386	hsa.miR.203b.3p	CXorf21	LINC01857	CXorf21 vs LINC01857
1390	hsa.miR.203b.3p	CXorf21	LINC02384	CXorf21 vs LINC02384
1393	hsa.miR.203b.3p	CXorf21	LINC02446	CXorf21 vs LINC02446
1425	hsa.miR.203b.3p	CD80	LINC01857	CD80 vs LINC01857
1429	hsa.miR.203b.3p	CD80	LINC02384	CD80 vs LINC02384
1432	hsa.miR.203b.3p	CD80	LINC02446	CD80 vs LINC02446
1438	hsa.miR.203b.3p	TMEM156	LINC01857	TMEM156 vs LINC01857
1442	hsa.miR.203b.3p	TMEM156	LINC02384	TMEM156 vs LINC02384
1445	hsa.miR.203b.3p	TMEM156	LINC02446	TMEM156 vs LINC02446
1451	hsa.miR.203b.3p	CXCR4	LINC01857	CXCR4 vs LINC01857
1458	hsa.miR.203b.3p	CXCR4	LINC02446	CXCR4 vs LINC02446
1464	hsa.miR.203b.3p	LAX1	LINC01857	LAX1 vs LINC01857
1468	hsa.miR.203b.3p	LAX1	LINC02384	LAX1 vs LINC02384
1471	hsa.miR.203b.3p	LAX1	LINC02446	LAX1 vs LINC02446
1484	hsa.miR.203b.3p	SRGN	LINC02446	SRGN vs LINC02446
1490	hsa.miR.203b.3p	NCKAP1L	LINC01857	NCKAP1L vs LINC01857
1494	hsa.miR.203b.3p	NCKAP1L	LINC02384	NCKAP1L vs LINC02384
1497	hsa.miR.203b.3p	NCKAP1L	LINC02446	NCKAP1L vs LINC02446
1516	hsa.miR.203b.3p	JCHAIN	LINC01857	JCHAIN vs LINC01857
1520	hsa.miR.203b.3p	JCHAIN	LINC02384	JCHAIN vs LINC02384
1523	hsa.miR.203b.3p	JCHAIN	LINC02446	JCHAIN vs LINC02446
1529	hsa.miR.203b.3p	FCRL2	LINC01857	FCRL2 vs LINC01857
1533	hsa.miR.203b.3p	FCRL2	LINC02384	FCRL2 vs LINC02384
1536	hsa.miR.203b.3p	FCRL2	LINC02446	FCRL2 vs LINC02446
1542	hsa.miR.203b.3p	GIMAP6	LINC01857	GIMAP6 vs LINC01857
1546	hsa.miR.203b.3p	GIMAP6	LINC02384	GIMAP6 vs LINC02384
1549	hsa.miR.203b.3p	GIMAP6	LINC02446	GIMAP6 vs LINC02446
1555	hsa.miR.203b.3p	GIMAP4	LINC01857	GIMAP4 vs LINC01857
1559	hsa.miR.203b.3p	GIMAP4	LINC02384	GIMAP4 vs LINC02384
1562	hsa.miR.203b.3p	GIMAP4	LINC02446	GIMAP4 vs LINC02446
1568	hsa.miR.203b.3p	CD180	LINC01857	CD180 vs LINC01857
1572	hsa.miR.203b.3p	CD180	LINC02384	CD180 vs LINC02384
1575	hsa.miR.203b.3p	CD180	LINC02446	CD180 vs LINC02446
1581	hsa.miR.203b.3p	PTPN22	LINC01857	PTPN22 vs LINC01857
1585	hsa.miR.203b.3p	PTPN22	LINC02384	PTPN22 vs LINC02384
1588	hsa.miR.203b.3p	PTPN22	LINC02446	PTPN22 vs LINC02446
1594	hsa.miR.203b.3p	IL2RA	LINC01857	IL2RA vs LINC01857
1598	hsa.miR.203b.3p	IL2RA	LINC02384	IL2RA vs LINC02384
1601	hsa.miR.203b.3p	IL2RA	LINC02446	IL2RA vs LINC02446
1607	hsa.miR.203b.3p	DOCK2	LINC01857	DOCK2 vs LINC01857
1611	hsa.miR.203b.3p	DOCK2	LINC02384	DOCK2 vs LINC02384
1614	hsa.miR.203b.3p	DOCK2	LINC02446	DOCK2 vs LINC02446
1620	hsa.miR.203b.3p	HAVCR2	LINC01857	HAVCR2 vs LINC01857
1627	hsa.miR.203b.3p	HAVCR2	LINC02446	HAVCR2 vs LINC02446
1633	hsa.miR.203b.3p	AOAH	LINC01857	AOAH vs LINC01857
1637	hsa.miR.203b.3p	AOAH	LINC02384	AOAH vs LINC02384
1640	hsa.miR.203b.3p	AOAH	LINC02446	AOAH vs LINC02446
1659	hsa.miR.203b.3p	CD72	LINC01857	CD72 vs LINC01857
1663	hsa.miR.203b.3p	CD72	LINC02384	CD72 vs LINC02384
1666	hsa.miR.203b.3p	CD72	LINC02446	CD72 vs LINC02446
1698	hsa.miR.203b.3p	GPR65	LINC01857	GPR65 vs LINC01857
1702	hsa.miR.203b.3p	GPR65	LINC02384	GPR65 vs LINC02384
1705	hsa.miR.203b.3p	GPR65	LINC02446	GPR65 vs LINC02446
1724	hsa.miR.203b.3p	IGSF6	LINC01857	IGSF6 vs LINC01857
1731	hsa.miR.203b.3p	IGSF6	LINC02446	IGSF6 vs LINC02446
1737	hsa.miR.203b.3p	SIGLEC10	LINC01857	SIGLEC10 vs LINC01857
1741	hsa.miR.203b.3p	SIGLEC10	LINC02384	SIGLEC10 vs LINC02384
1744	hsa.miR.203b.3p	SIGLEC10	LINC02446	SIGLEC10 vs LINC02446
1750	hsa.miR.203b.3p	CD53	LINC01857	CD53 vs LINC01857
1754	hsa.miR.203b.3p	CD53	LINC02384	CD53 vs LINC02384
1757	hsa.miR.203b.3p	CD53	LINC02446	CD53 vs LINC02446
1763	hsa.miR.203b.3p	FCRL5	LINC01857	FCRL5 vs LINC01857
1767	hsa.miR.203b.3p	FCRL5	LINC02384	FCRL5 vs LINC02384
1770	hsa.miR.203b.3p	FCRL5	LINC02446	FCRL5 vs LINC02446
1780	hsa.miR.203b.3p	EAF2	LINC02384	EAF2 vs LINC02384
1783	hsa.miR.203b.3p	EAF2	LINC02446	EAF2 vs LINC02446
1789	hsa.miR.203b.3p	PLAC8	LINC01857	PLAC8 vs LINC01857
1793	hsa.miR.203b.3p	PLAC8	LINC02384	PLAC8 vs LINC02384
1796	hsa.miR.203b.3p	PLAC8	LINC02446	PLAC8 vs LINC02446
1828	hsa.miR.203b.3p	TIMD4	LINC01857	TIMD4 vs LINC01857
1832	hsa.miR.203b.3p	TIMD4	LINC02384	TIMD4 vs LINC02384
1835	hsa.miR.203b.3p	TIMD4	LINC02446	TIMD4 vs LINC02446
1854	hsa.miR.203b.3p	GPR174	LINC01857	GPR174 vs LINC01857
1858	hsa.miR.203b.3p	GPR174	LINC02384	GPR174 vs LINC02384
1861	hsa.miR.203b.3p	GPR174	LINC02446	GPR174 vs LINC02446
1949	hsa.miR.203b.3p	CD226	LINC02384	CD226 vs LINC02384
1952	hsa.miR.203b.3p	CD226	LINC02446	CD226 vs LINC02446
1965	hsa.miR.203b.3p	RGS18	LINC02446	RGS18 vs LINC02446
1984	hsa.miR.203b.3p	FLI1	LINC01857	FLI1 vs LINC01857
1988	hsa.miR.203b.3p	FLI1	LINC02384	FLI1 vs LINC02384
1991	hsa.miR.203b.3p	FLI1	LINC02446	FLI1 vs LINC02446
2036	hsa.miR.203b.3p	SAMSN1	LINC01857	SAMSN1 vs LINC01857
2040	hsa.miR.203b.3p	SAMSN1	LINC02384	SAMSN1 vs LINC02384
2043	hsa.miR.203b.3p	SAMSN1	LINC02446	SAMSN1 vs LINC02446
2049	hsa.miR.203b.3p	SLC7A7	LINC01857	SLC7A7 vs LINC01857
2056	hsa.miR.203b.3p	SLC7A7	LINC02446	SLC7A7 vs LINC02446
2062	hsa.miR.203b.3p	PIK3AP1	LINC01857	PIK3AP1 vs LINC01857
2069	hsa.miR.203b.3p	PIK3AP1	LINC02446	PIK3AP1 vs LINC02446
2088	hsa.miR.203b.3p	SLA	LINC01857	SLA vs LINC01857
2092	hsa.miR.203b.3p	SLA	LINC02384	SLA vs LINC02384
2095	hsa.miR.203b.3p	SLA	LINC02446	SLA vs LINC02446
2114	hsa.miR.203b.3p	MS4A1	LINC01857	MS4A1 vs LINC01857
2118	hsa.miR.203b.3p	MS4A1	LINC02384	MS4A1 vs LINC02384
2121	hsa.miR.203b.3p	MS4A1	LINC02446	MS4A1 vs LINC02446
2131	hsa.miR.203b.3p	CD1D	LINC02384	CD1D vs LINC02384
2153	hsa.miR.203b.3p	C1QC	LINC01857	C1QC vs LINC01857
2160	hsa.miR.203b.3p	C1QC	LINC02446	C1QC vs LINC02446
2166	hsa.miR.203b.3p	GAB3	LINC01857	GAB3 vs LINC01857
2170	hsa.miR.203b.3p	GAB3	LINC02384	GAB3 vs LINC02384
2173	hsa.miR.203b.3p	GAB3	LINC02446	GAB3 vs LINC02446
2179	hsa.miR.203b.3p	FCRL3	LINC01857	FCRL3 vs LINC01857
2183	hsa.miR.203b.3p	FCRL3	LINC02384	FCRL3 vs LINC02384
2186	hsa.miR.203b.3p	FCRL3	LINC02446	FCRL3 vs LINC02446
2192	hsa.miR.203b.3p	HK3	LINC01857	HK3 vs LINC01857
2199	hsa.miR.203b.3p	HK3	LINC02446	HK3 vs LINC02446
2218	hsa.miR.203b.3p	SCIMP	LINC01857	SCIMP vs LINC01857
2222	hsa.miR.203b.3p	SCIMP	LINC02384	SCIMP vs LINC02384
2225	hsa.miR.203b.3p	SCIMP	LINC02446	SCIMP vs LINC02446
2231	hsa.miR.203b.3p	LAPTM5	LINC01857	LAPTM5 vs LINC01857
2235	hsa.miR.203b.3p	LAPTM5	LINC02384	LAPTM5 vs LINC02384
2238	hsa.miR.203b.3p	LAPTM5	LINC02446	LAPTM5 vs LINC02446
2274	hsa.miR.203b.3p	GBP4	LINC02384	GBP4 vs LINC02384
2277	hsa.miR.203b.3p	GBP4	LINC02446	GBP4 vs LINC02446
2296	hsa.miR.203b.3p	VCAM1	LINC01857	VCAM1 vs LINC01857
2300	hsa.miR.203b.3p	VCAM1	LINC02384	VCAM1 vs LINC02384
2303	hsa.miR.203b.3p	VCAM1	LINC02446	VCAM1 vs LINC02446
2309	hsa.miR.203b.3p	ARHGAP25	LINC01857	ARHGAP25 vs LINC01857
2313	hsa.miR.203b.3p	ARHGAP25	LINC02384	ARHGAP25 vs LINC02384
2316	hsa.miR.203b.3p	ARHGAP25	LINC02446	ARHGAP25 vs LINC02446
2322	hsa.miR.203b.3p	TRAT1	LINC01857	TRAT1 vs LINC01857
2326	hsa.miR.203b.3p	TRAT1	LINC02384	TRAT1 vs LINC02384
2329	hsa.miR.203b.3p	TRAT1	LINC02446	TRAT1 vs LINC02446
2335	hsa.miR.203b.3p	FCRL1	LINC01857	FCRL1 vs LINC01857
2339	hsa.miR.203b.3p	FCRL1	LINC02384	FCRL1 vs LINC02384
2342	hsa.miR.203b.3p	FCRL1	LINC02446	FCRL1 vs LINC02446
2352	hsa.miR.203b.3p	CD200R1	LINC02384	CD200R1 vs LINC02384
2355	hsa.miR.203b.3p	CD200R1	LINC02446	CD200R1 vs LINC02446
2387	hsa.miR.203b.3p	SAMD3	LINC01857	SAMD3 vs LINC01857
2391	hsa.miR.203b.3p	SAMD3	LINC02384	SAMD3 vs LINC02384
2394	hsa.miR.203b.3p	SAMD3	LINC02446	SAMD3 vs LINC02446
2400	hsa.miR.203b.3p	TAGAP	LINC01857	TAGAP vs LINC01857
2404	hsa.miR.203b.3p	TAGAP	LINC02384	TAGAP vs LINC02384
2407	hsa.miR.203b.3p	TAGAP	LINC02446	TAGAP vs LINC02446
2426	hsa.miR.203b.3p	CYBB	LINC01857	CYBB vs LINC01857
2430	hsa.miR.203b.3p	CYBB	LINC02384	CYBB vs LINC02384
2433	hsa.miR.203b.3p	CYBB	LINC02446	CYBB vs LINC02446
2439	hsa.miR.203b.3p	LAIR1	LINC01857	LAIR1 vs LINC01857
2446	hsa.miR.203b.3p	LAIR1	LINC02446	LAIR1 vs LINC02446
2452	hsa.miR.203b.3p	CD300A	LINC01857	CD300A vs LINC01857
2459	hsa.miR.203b.3p	CD300A	LINC02446	CD300A vs LINC02446
2491	hsa.miR.203b.3p	SIGLEC7	LINC01857	SIGLEC7 vs LINC01857
2498	hsa.miR.203b.3p	SIGLEC7	LINC02446	SIGLEC7 vs LINC02446
2543	hsa.miR.203b.3p	GIMAP8	LINC01857	GIMAP8 vs LINC01857
2547	hsa.miR.203b.3p	GIMAP8	LINC02384	GIMAP8 vs LINC02384
2550	hsa.miR.203b.3p	GIMAP8	LINC02446	GIMAP8 vs LINC02446
2589	hsa.miR.203b.3p	C3AR1	LINC02446	C3AR1 vs LINC02446
2595	hsa.miR.203b.3p	THEMIS	LINC01857	THEMIS vs LINC01857
2599	hsa.miR.203b.3p	THEMIS	LINC02384	THEMIS vs LINC02384
2602	hsa.miR.203b.3p	THEMIS	LINC02446	THEMIS vs LINC02446
2608	hsa.miR.203b.3p	CYSLTR1	LINC01857	CYSLTR1 vs LINC01857
2612	hsa.miR.203b.3p	CYSLTR1	LINC02384	CYSLTR1 vs LINC02384
2615	hsa.miR.203b.3p	CYSLTR1	LINC02446	CYSLTR1 vs LINC02446
2621	hsa.miR.203b.3p	PARP15	LINC01857	PARP15 vs LINC01857
2625	hsa.miR.203b.3p	PARP15	LINC02384	PARP15 vs LINC02384
2628	hsa.miR.203b.3p	PARP15	LINC02446	PARP15 vs LINC02446
2638	hsa.miR.203b.3p	ABCD2	LINC02384	ABCD2 vs LINC02384
2641	hsa.miR.203b.3p	ABCD2	LINC02446	ABCD2 vs LINC02446
2647	hsa.miR.203b.3p	TLR10	LINC01857	TLR10 vs LINC01857
2651	hsa.miR.203b.3p	TLR10	LINC02384	TLR10 vs LINC02384
2654	hsa.miR.203b.3p	TLR10	LINC02446	TLR10 vs LINC02446
2660	hsa.miR.203b.3p	KCNA3	LINC01857	KCNA3 vs LINC01857
2664	hsa.miR.203b.3p	KCNA3	LINC02384	KCNA3 vs LINC02384
2667	hsa.miR.203b.3p	KCNA3	LINC02446	KCNA3 vs LINC02446
2699	hsa.miR.203b.3p	CD28	LINC01857	CD28 vs LINC01857
2706	hsa.miR.203b.3p	CD28	LINC02446	CD28 vs LINC02446
2712	hsa.miR.203b.3p	GIMAP7	LINC01857	GIMAP7 vs LINC01857
2716	hsa.miR.203b.3p	GIMAP7	LINC02384	GIMAP7 vs LINC02384
2719	hsa.miR.203b.3p	GIMAP7	LINC02446	GIMAP7 vs LINC02446
2755	hsa.miR.203b.3p	AKAP5	LINC02384	AKAP5 vs LINC02384
2758	hsa.miR.203b.3p	AKAP5	LINC02446	AKAP5 vs LINC02446
2764	hsa.miR.203b.3p	TMEM150B	LINC01857	TMEM150B vs LINC01857
2771	hsa.miR.203b.3p	TMEM150B	LINC02446	TMEM150B vs LINC02446
2777	hsa.miR.203b.3p	P2RY8	LINC01857	P2RY8 vs LINC01857
2781	hsa.miR.203b.3p	P2RY8	LINC02384	P2RY8 vs LINC02384
2784	hsa.miR.203b.3p	P2RY8	LINC02446	P2RY8 vs LINC02446
2797	hsa.miR.203b.3p	SLC8A1	LINC02446	SLC8A1 vs LINC02446
2803	hsa.miR.203b.3p	SH2D1A	LINC01857	SH2D1A vs LINC01857
2807	hsa.miR.203b.3p	SH2D1A	LINC02384	SH2D1A vs LINC02384
2810	hsa.miR.203b.3p	SH2D1A	LINC02446	SH2D1A vs LINC02446
2816	hsa.miR.203b.3p	CLECL1	LINC01857	CLECL1 vs LINC01857
2820	hsa.miR.203b.3p	CLECL1	LINC02384	CLECL1 vs LINC02384
2823	hsa.miR.203b.3p	CLECL1	LINC02446	CLECL1 vs LINC02446
2842	hsa.miR.203b.3p	EVI2B	LINC01857	EVI2B vs LINC01857
2846	hsa.miR.203b.3p	EVI2B	LINC02384	EVI2B vs LINC02384
2849	hsa.miR.203b.3p	EVI2B	LINC02446	EVI2B vs LINC02446
2855	hsa.miR.203b.3p	CD300LF	LINC01857	CD300LF vs LINC01857
2862	hsa.miR.203b.3p	CD300LF	LINC02446	CD300LF vs LINC02446
2868	hsa.miR.203b.3p	BTLA	LINC01857	BTLA vs LINC01857
2872	hsa.miR.203b.3p	BTLA	LINC02384	BTLA vs LINC02384
2875	hsa.miR.203b.3p	BTLA	LINC02446	BTLA vs LINC02446
2881	hsa.miR.203b.3p	LILRB4	LINC01857	LILRB4 vs LINC01857
2888	hsa.miR.203b.3p	LILRB4	LINC02446	LILRB4 vs LINC02446
2907	hsa.miR.203b.3p	TTC24	LINC01857	TTC24 vs LINC01857
2911	hsa.miR.203b.3p	TTC24	LINC02384	TTC24 vs LINC02384
2914	hsa.miR.203b.3p	TTC24	LINC02446	TTC24 vs LINC02446
2959	hsa.miR.203b.3p	CALHM6	LINC01857	CALHM6 vs LINC01857
2963	hsa.miR.203b.3p	CALHM6	LINC02384	CALHM6 vs LINC02384
2966	hsa.miR.203b.3p	CALHM6	LINC02446	CALHM6 vs LINC02446
2972	hsa.miR.203b.3p	SIRPB2	LINC01857	SIRPB2 vs LINC01857
2979	hsa.miR.203b.3p	SIRPB2	LINC02446	SIRPB2 vs LINC02446
2985	hsa.miR.203b.3p	GIMAP5	LINC01857	GIMAP5 vs LINC01857
2989	hsa.miR.203b.3p	GIMAP5	LINC02384	GIMAP5 vs LINC02384
2992	hsa.miR.203b.3p	GIMAP5	LINC02446	GIMAP5 vs LINC02446
2998	hsa.miR.203b.3p	TLR7	LINC01857	TLR7 vs LINC01857
3005	hsa.miR.203b.3p	TLR7	LINC02446	TLR7 vs LINC02446
3024	hsa.miR.203b.3p	RCSD1	LINC01857	RCSD1 vs LINC01857
3028	hsa.miR.203b.3p	RCSD1	LINC02384	RCSD1 vs LINC02384
3031	hsa.miR.203b.3p	RCSD1	LINC02446	RCSD1 vs LINC02446
3063	hsa.miR.203b.3p	CR1	LINC01857	CR1 vs LINC01857
3083	hsa.miR.203b.3p	FCGR3A	LINC02446	FCGR3A vs LINC02446
3128	hsa.miR.203b.3p	TRBV9	LINC01857	TRBV9 vs LINC01857
3132	hsa.miR.203b.3p	TRBV9	LINC02384	TRBV9 vs LINC02384
3135	hsa.miR.203b.3p	TRBV9	LINC02446	TRBV9 vs LINC02446
3141	hsa.miR.203b.3p	IGHM	LINC01857	IGHM vs LINC01857
3145	hsa.miR.203b.3p	IGHM	LINC02384	IGHM vs LINC02384
3148	hsa.miR.203b.3p	IGHM	LINC02446	IGHM vs LINC02446
3265	hsa.miR.203b.3p	KLRK1	LINC02446	KLRK1 vs LINC02446
3284	hsa.miR.203b.3p	CXCR2P1	LINC01857	CXCR2P1 vs LINC01857
3291	hsa.miR.203b.3p	CXCR2P1	LINC02446	CXCR2P1 vs LINC02446
3323	hsa.miR.203b.3p	TNFRSF13B	LINC01857	TNFRSF13B vs LINC01857
3327	hsa.miR.203b.3p	TNFRSF13B	LINC02384	TNFRSF13B vs LINC02384
3330	hsa.miR.203b.3p	TNFRSF13B	LINC02446	TNFRSF13B vs LINC02446
3401	hsa.miR.203b.3p	GVINP1	LINC01857	GVINP1 vs LINC01857
3405	hsa.miR.203b.3p	GVINP1	LINC02384	GVINP1 vs LINC02384
3408	hsa.miR.203b.3p	GVINP1	LINC02446	GVINP1 vs LINC02446
3453	hsa.miR.203b.3p	DNAJC5B	LINC01857	DNAJC5B vs LINC01857
3460	hsa.miR.203b.3p	DNAJC5B	LINC02446	DNAJC5B vs LINC02446
3465	hsa.miR.205.5p	CD79B	LINC01857	CD79B vs LINC01857
3470	hsa.miR.205.5p	APBB1IP	LINC01857	APBB1IP vs LINC01857
3475	hsa.miR.205.5p	CEACAM21	LINC01857	CEACAM21 vs LINC01857
3480	hsa.miR.205.5p	LAX1	LINC01857	LAX1 vs LINC01857
3485	hsa.miR.205.5p	POU2F2	LINC01857	POU2F2 vs LINC01857
3490	hsa.miR.205.5p	PTPRC	LINC01857	PTPRC vs LINC01857
3505	hsa.miR.205.5p	SP140	LINC01857	SP140 vs LINC01857
3520	hsa.miR.205.5p	CXCR4	LINC01857	CXCR4 vs LINC01857
3525	hsa.miR.205.5p	SAMSN1	LINC01857	SAMSN1 vs LINC01857
3545	hsa.miR.205.5p	SLA	LINC01857	SLA vs LINC01857
3550	hsa.miR.205.5p	CD84	LINC01857	CD84 vs LINC01857
3560	hsa.miR.205.5p	CD38	LINC01857	CD38 vs LINC01857
3570	hsa.miR.205.5p	CD180	LINC01857	CD180 vs LINC01857
3575	hsa.miR.205.5p	DOCK2	LINC01857	DOCK2 vs LINC01857
3580	hsa.miR.205.5p	AOAH	LINC01857	AOAH vs LINC01857
3585	hsa.miR.205.5p	TMEM156	LINC01857	TMEM156 vs LINC01857
3590	hsa.miR.205.5p	P2RX5	LINC01857	P2RX5 vs LINC01857
3605	hsa.miR.205.5p	TNFRSF17	LINC01857	TNFRSF17 vs LINC01857
3620	hsa.miR.205.5p	JCHAIN	LINC01857	JCHAIN vs LINC01857
3625	hsa.miR.205.5p	FCRL2	LINC01857	FCRL2 vs LINC01857
3640	hsa.miR.205.5p	P2RY8	LINC01857	P2RY8 vs LINC01857
3665	hsa.miR.205.5p	LILRB4	LINC01857	LILRB4 vs LINC01857
3675	hsa.miR.205.5p	VPREB3	LINC01857	VPREB3 vs LINC01857
3680	hsa.miR.205.5p	CALHM6	LINC01857	CALHM6 vs LINC01857
3685	hsa.miR.205.5p	SIRPB2	LINC01857	SIRPB2 vs LINC01857
3695	hsa.miR.205.5p	RCSD1	LINC01857	RCSD1 vs LINC01857
3700	hsa.miR.205.5p	GIMAP4	LINC01857	GIMAP4 vs LINC01857
3705	hsa.miR.205.5p	CR1	LINC01857	CR1 vs LINC01857
3725	hsa.miR.205.5p	CD72	LINC01857	CD72 vs LINC01857
3745	hsa.miR.205.5p	IGSF6	LINC01857	IGSF6 vs LINC01857
3750	hsa.miR.205.5p	SIGLEC10	LINC01857	SIGLEC10 vs LINC01857
3755	hsa.miR.205.5p	CD53	LINC01857	CD53 vs LINC01857
3760	hsa.miR.205.5p	FCRL5	LINC01857	FCRL5 vs LINC01857
3770	hsa.miR.205.5p	PLAC8	LINC01857	PLAC8 vs LINC01857
3785	hsa.miR.205.5p	GPR174	LINC01857	GPR174 vs LINC01857
3795	hsa.miR.205.5p	DNAJC5B	LINC01857	DNAJC5B vs LINC01857
3805	hsa.miR.205.5p	GPR65	LINC01857	GPR65 vs LINC01857
3825	hsa.miR.205.5p	BANK1	LINC01857	BANK1 vs LINC01857
3880	hsa.miR.205.5p	NCKAP1L	LINC01857	NCKAP1L vs LINC01857
3920	hsa.miR.205.5p	TNFRSF13B	LINC01857	TNFRSF13B vs LINC01857
3945	hsa.miR.205.5p	FCER2	LINC01857	FCER2 vs LINC01857
3950	hsa.miR.205.5p	LILRB1	LINC01857	LILRB1 vs LINC01857
3955	hsa.miR.205.5p	CD79A	LINC01857	CD79A vs LINC01857
3960	hsa.miR.205.5p	PIK3CG	LINC01857	PIK3CG vs LINC01857
3965	hsa.miR.205.5p	TFEC	LINC01857	TFEC vs LINC01857
3980	hsa.miR.205.5p	TIMD4	LINC01857	TIMD4 vs LINC01857
3990	hsa.miR.205.5p	VNN2	LINC01857	VNN2 vs LINC01857
4025	hsa.miR.205.5p	PLA2G2D	LINC01857	PLA2G2D vs LINC01857
4030	hsa.miR.205.5p	CR2	LINC01857	CR2 vs LINC01857
4035	hsa.miR.205.5p	LRMP	LINC01857	LRMP vs LINC01857
4055	hsa.miR.205.5p	SLC7A7	LINC01857	SLC7A7 vs LINC01857
4060	hsa.miR.205.5p	PIK3AP1	LINC01857	PIK3AP1 vs LINC01857
4075	hsa.miR.205.5p	MS4A1	LINC01857	MS4A1 vs LINC01857
4090	hsa.miR.205.5p	C1QC	LINC01857	C1QC vs LINC01857
4095	hsa.miR.205.5p	FCRL3	LINC01857	FCRL3 vs LINC01857
4100	hsa.miR.205.5p	CXCR2P1	LINC01857	CXCR2P1 vs LINC01857
4110	hsa.miR.205.5p	SCIMP	LINC01857	SCIMP vs LINC01857
4120	hsa.miR.205.5p	ARHGAP25	LINC01857	ARHGAP25 vs LINC01857
4170	hsa.miR.205.5p	GVINP1	LINC01857	GVINP1 vs LINC01857
4180	hsa.miR.205.5p	MS4A4A	LINC01857	MS4A4A vs LINC01857
4245	hsa.miR.205.5p	IGHG1	LINC01857	IGHG1 vs LINC01857
4255	hsa.miR.205.5p	IGHM	LINC01857	IGHM vs LINC01857
4280	hsa.miR.205.5p	CYBB	LINC01857	CYBB vs LINC01857
4305	hsa.miR.205.5p	HK3	LINC01857	HK3 vs LINC01857
4320	hsa.miR.205.5p	IGHD	LINC01857	IGHD vs LINC01857
4330	hsa.miR.205.5p	FCRL1	LINC01857	FCRL1 vs LINC01857
4340	hsa.miR.205.5p	TLR10	LINC01857	TLR10 vs LINC01857
4365	hsa.miR.205.5p	CD28	LINC01857	CD28 vs LINC01857
4375	hsa.miR.205.5p	SIGLEC7	LINC01857	SIGLEC7 vs LINC01857
4380	hsa.miR.205.5p	CYSLTR1	LINC01857	CYSLTR1 vs LINC01857
4385	hsa.miR.205.5p	CD300A	LINC01857	CD300A vs LINC01857
4390	hsa.miR.205.5p	PNOC	LINC01857	PNOC vs LINC01857
4400	hsa.miR.205.5p	CD19	LINC01857	CD19 vs LINC01857
4405	hsa.miR.205.5p	LAIR1	LINC01857	LAIR1 vs LINC01857
4415	hsa.miR.205.5p	KCNA3	LINC01857	KCNA3 vs LINC01857
4425	hsa.miR.205.5p	GIMAP8	LINC01857	GIMAP8 vs LINC01857
4869	hsa.miR.4423.3p	ZEB1	MIR100HG	ZEB1 vs MIR100HG
5324	hsa.miR.4423.5p	ZEB1	MIR100HG	ZEB1 vs MIR100HG
5378	hsa.miR.4523.	VCAN	DNM3OS	VCAN vs DNM3OS
5379	hsa.miR.4523.	CALCRL	DNM3OS	CALCRL vs DNM3OS
5410	hsa.miR.4523.	TCF4	DNM3OS	TCF4 vs DNM3OS
5733	hsa.miR.891a.5p	FYB1	LINC02446	FYB1 vs LINC02446
5746	hsa.miR.891a.5p	TREML2	LINC01857	TREML2 vs LINC01857
5753	hsa.miR.891a.5p	CASS4	LINC02446	CASS4 vs LINC02446
5756	hsa.miR.891a.5p	CSF2RB	LINC01857	CSF2RB vs LINC01857
5758	hsa.miR.891a.5p	CSF2RB	LINC02446	CSF2RB vs LINC02446
5766	hsa.miR.891a.5p	PIM2	LINC01857	PIM2 vs LINC01857
5768	hsa.miR.891a.5p	PIM2	LINC02446	PIM2 vs LINC02446
5771	hsa.miR.891a.5p	CORO1A	LINC01857	CORO1A vs LINC01857
5773	hsa.miR.891a.5p	CORO1A	LINC02446	CORO1A vs LINC02446
5781	hsa.miR.891a.5p	CCRL2	LINC01857	CCRL2 vs LINC01857
5783	hsa.miR.891a.5p	CCRL2	LINC02446	CCRL2 vs LINC02446
5786	hsa.miR.891a.5p	TMEM156	LINC01857	TMEM156 vs LINC01857
5788	hsa.miR.891a.5p	TMEM156	LINC02446	TMEM156 vs LINC02446
5796	hsa.miR.891a.5p	TOX2	LINC01857	TOX2 vs LINC01857
5798	hsa.miR.891a.5p	TOX2	LINC02446	TOX2 vs LINC02446
5801	hsa.miR.891a.5p	ZNF831	LINC01857	ZNF831 vs LINC01857
5803	hsa.miR.891a.5p	ZNF831	LINC02446	ZNF831 vs LINC02446
5806	hsa.miR.891a.5p	GPR18	LINC01857	GPR18 vs LINC01857
5808	hsa.miR.891a.5p	GPR18	LINC02446	GPR18 vs LINC02446
5811	hsa.miR.891a.5p	PTGER2	LINC01857	PTGER2 vs LINC01857
5813	hsa.miR.891a.5p	PTGER2	LINC02446	PTGER2 vs LINC02446
5816	hsa.miR.891a.5p	LYZ	LINC01857	LYZ vs LINC01857
5818	hsa.miR.891a.5p	LYZ	LINC02446	LYZ vs LINC02446
5821	hsa.miR.891a.5p	CYTIP	LINC01857	CYTIP vs LINC01857
5823	hsa.miR.891a.5p	CYTIP	LINC02446	CYTIP vs LINC02446
5826	hsa.miR.891a.5p	PLEK	LINC01857	PLEK vs LINC01857
5828	hsa.miR.891a.5p	PLEK	LINC02446	PLEK vs LINC02446
5846	hsa.miR.891a.5p	ALOX5	LINC01857	ALOX5 vs LINC01857
5848	hsa.miR.891a.5p	ALOX5	LINC02446	ALOX5 vs LINC02446
5851	hsa.miR.891a.5p	SLAMF7	LINC01857	SLAMF7 vs LINC01857
5853	hsa.miR.891a.5p	SLAMF7	LINC02446	SLAMF7 vs LINC02446
5856	hsa.miR.891a.5p	POU2F2	LINC01857	POU2F2 vs LINC01857
5858	hsa.miR.891a.5p	POU2F2	LINC02446	POU2F2 vs LINC02446
5866	hsa.miR.891a.5p	SP140	LINC01857	SP140 vs LINC01857
5868	hsa.miR.891a.5p	SP140	LINC02446	SP140 vs LINC02446
5878	hsa.miR.891a.5p	EAF2	LINC02446	EAF2 vs LINC02446
5881	hsa.miR.891a.5p	TNFAIP8	LINC01857	TNFAIP8 vs LINC01857
5883	hsa.miR.891a.5p	TNFAIP8	LINC02446	TNFAIP8 vs LINC02446
5886	hsa.miR.891a.5p	PLA2G7	LINC01857	PLA2G7 vs LINC01857
5891	hsa.miR.891a.5p	DNAJC5B	LINC01857	DNAJC5B vs LINC01857
5893	hsa.miR.891a.5p	DNAJC5B	LINC02446	DNAJC5B vs LINC02446
5901	hsa.miR.891a.5p	ARL11	LINC01857	ARL11 vs LINC01857
5903	hsa.miR.891a.5p	ARL11	LINC02446	ARL11 vs LINC02446
5911	hsa.miR.891a.5p	CD96	LINC01857	CD96 vs LINC01857
5913	hsa.miR.891a.5p	CD96	LINC02446	CD96 vs LINC02446
5916	hsa.miR.891a.5p	PIK3AP1	LINC01857	PIK3AP1 vs LINC01857
5918	hsa.miR.891a.5p	PIK3AP1	LINC02446	PIK3AP1 vs LINC02446
5921	hsa.miR.891a.5p	SLA	LINC01857	SLA vs LINC01857
5923	hsa.miR.891a.5p	SLA	LINC02446	SLA vs LINC02446
5926	hsa.miR.891a.5p	CD69	LINC01857	CD69 vs LINC01857
5928	hsa.miR.891a.5p	CD69	LINC02446	CD69 vs LINC02446
5931	hsa.miR.891a.5p	BIN2	LINC01857	BIN2 vs LINC01857
5933	hsa.miR.891a.5p	BIN2	LINC02446	BIN2 vs LINC02446
5936	hsa.miR.891a.5p	PTPN6	LINC01857	PTPN6 vs LINC01857
5938	hsa.miR.891a.5p	PTPN6	LINC02446	PTPN6 vs LINC02446
5941	hsa.miR.891a.5p	HK3	LINC01857	HK3 vs LINC01857
5943	hsa.miR.891a.5p	HK3	LINC02446	HK3 vs LINC02446
5946	hsa.miR.891a.5p	ITK	LINC01857	ITK vs LINC01857
5948	hsa.miR.891a.5p	ITK	LINC02446	ITK vs LINC02446
5953	hsa.miR.891a.5p	ST8SIA4	LINC02446	ST8SIA4 vs LINC02446
5956	hsa.miR.891a.5p	ARHGAP25	LINC01857	ARHGAP25 vs LINC01857
5958	hsa.miR.891a.5p	ARHGAP25	LINC02446	ARHGAP25 vs LINC02446
5966	hsa.miR.891a.5p	MNDA	LINC01857	MNDA vs LINC01857
5968	hsa.miR.891a.5p	MNDA	LINC02446	MNDA vs LINC02446
5986	hsa.miR.891a.5p	SNX20	LINC01857	SNX20 vs LINC01857
5988	hsa.miR.891a.5p	SNX20	LINC02446	SNX20 vs LINC02446
5991	hsa.miR.891a.5p	LAIR1	LINC01857	LAIR1 vs LINC01857
5993	hsa.miR.891a.5p	LAIR1	LINC02446	LAIR1 vs LINC02446
5996	hsa.miR.891a.5p	CD300C	LINC01857	CD300C vs LINC01857
6001	hsa.miR.891a.5p	CD300A	LINC01857	CD300A vs LINC01857
6003	hsa.miR.891a.5p	CD300A	LINC02446	CD300A vs LINC02446
6006	hsa.miR.891a.5p	RHOH	LINC01857	RHOH vs LINC01857
6008	hsa.miR.891a.5p	RHOH	LINC02446	RHOH vs LINC02446
6011	hsa.miR.891a.5p	IL7R	LINC01857	IL7R vs LINC01857
6013	hsa.miR.891a.5p	IL7R	LINC02446	IL7R vs LINC02446
6016	hsa.miR.891a.5p	CD52	LINC01857	CD52 vs LINC01857
6018	hsa.miR.891a.5p	CD52	LINC02446	CD52 vs LINC02446
6021	hsa.miR.891a.5p	GPR183	LINC01857	GPR183 vs LINC01857
6033	hsa.miR.891a.5p	C3AR1	LINC02446	C3AR1 vs LINC02446
6041	hsa.miR.891a.5p	ZBTB32	LINC01857	ZBTB32 vs LINC01857
6043	hsa.miR.891a.5p	ZBTB32	LINC02446	ZBTB32 vs LINC02446
6046	hsa.miR.891a.5p	GIMAP7	LINC01857	GIMAP7 vs LINC01857
6048	hsa.miR.891a.5p	GIMAP7	LINC02446	GIMAP7 vs LINC02446
6056	hsa.miR.891a.5p	TMEM150B	LINC01857	TMEM150B vs LINC01857
6058	hsa.miR.891a.5p	TMEM150B	LINC02446	TMEM150B vs LINC02446
6061	hsa.miR.891a.5p	EVI2B	LINC01857	EVI2B vs LINC01857
6063	hsa.miR.891a.5p	EVI2B	LINC02446	EVI2B vs LINC02446
6066	hsa.miR.891a.5p	C16orf54	LINC01857	C16orf54 vs LINC01857
6068	hsa.miR.891a.5p	C16orf54	LINC02446	C16orf54 vs LINC02446
6071	hsa.miR.891a.5p	CD300LF	LINC01857	CD300LF vs LINC01857
6073	hsa.miR.891a.5p	CD300LF	LINC02446	CD300LF vs LINC02446
6081	hsa.miR.891a.5p	CALHM6	LINC01857	CALHM6 vs LINC01857
6083	hsa.miR.891a.5p	CALHM6	LINC02446	CALHM6 vs LINC02446
6086	hsa.miR.891a.5p	SIRPB2	LINC01857	SIRPB2 vs LINC01857
6088	hsa.miR.891a.5p	SIRPB2	LINC02446	SIRPB2 vs LINC02446
6106	hsa.miR.891a.5p	NCR3	LINC01857	NCR3 vs LINC01857
6108	hsa.miR.891a.5p	NCR3	LINC02446	NCR3 vs LINC02446
6121	hsa.miR.891a.5p	LTB	LINC01857	LTB vs LINC01857
6123	hsa.miR.891a.5p	LTB	LINC02446	LTB vs LINC02446
6126	hsa.miR.891a.5p	CXCL13	LINC01857	CXCL13 vs LINC01857
6128	hsa.miR.891a.5p	CXCL13	LINC02446	CXCL13 vs LINC02446
6131	hsa.miR.891a.5p	FCER1G	LINC01857	FCER1G vs LINC01857
6133	hsa.miR.891a.5p	FCER1G	LINC02446	FCER1G vs LINC02446
6136	hsa.miR.891a.5p	CARMIL2	LINC01857	CARMIL2 vs LINC01857
6138	hsa.miR.891a.5p	CARMIL2	LINC02446	CARMIL2 vs LINC02446
6141	hsa.miR.891a.5p	SSTR3	LINC01857	SSTR3 vs LINC01857
6143	hsa.miR.891a.5p	SSTR3	LINC02446	SSTR3 vs LINC02446
6146	hsa.miR.891a.5p	CD53	LINC01857	CD53 vs LINC01857
6148	hsa.miR.891a.5p	CD53	LINC02446	CD53 vs LINC02446
6151	hsa.miR.891a.5p	PTPN22	LINC01857	PTPN22 vs LINC01857
6153	hsa.miR.891a.5p	PTPN22	LINC02446	PTPN22 vs LINC02446
6156	hsa.miR.891a.5p	IKZF3	LINC01857	IKZF3 vs LINC01857
6158	hsa.miR.891a.5p	IKZF3	LINC02446	IKZF3 vs LINC02446
6161	hsa.miR.891a.5p	LAPTM5	LINC01857	LAPTM5 vs LINC01857
6163	hsa.miR.891a.5p	LAPTM5	LINC02446	LAPTM5 vs LINC02446
6166	hsa.miR.891a.5p	LILRB2	LINC01857	LILRB2 vs LINC01857
6168	hsa.miR.891a.5p	LILRB2	LINC02446	LILRB2 vs LINC02446
6176	hsa.miR.891a.5p	GPR171	LINC01857	GPR171 vs LINC01857
6178	hsa.miR.891a.5p	GPR171	LINC02446	GPR171 vs LINC02446
6201	hsa.miR.891a.5p	IGSF6	LINC01857	IGSF6 vs LINC01857
6203	hsa.miR.891a.5p	IGSF6	LINC02446	IGSF6 vs LINC02446
6206	hsa.miR.891a.5p	SIGLEC10	LINC01857	SIGLEC10 vs LINC01857
6208	hsa.miR.891a.5p	SIGLEC10	LINC02446	SIGLEC10 vs LINC02446
6211	hsa.miR.891a.5p	RAC2	LINC01857	RAC2 vs LINC01857
6213	hsa.miR.891a.5p	RAC2	LINC02446	RAC2 vs LINC02446
6221	hsa.miR.891a.5p	HAVCR2	LINC01857	HAVCR2 vs LINC01857
6223	hsa.miR.891a.5p	HAVCR2	LINC02446	HAVCR2 vs LINC02446
6226	hsa.miR.891a.5p	TNFRSF13B	LINC01857	TNFRSF13B vs LINC01857
6228	hsa.miR.891a.5p	TNFRSF13B	LINC02446	TNFRSF13B vs LINC02446
